# Supplementary material for: A Heavy Heart: The Association between Weight and Emotional Words
Source: Front Psychol. 2016 Jun 21;7:920. doi: 10.3389/fpsyg.2016.00920 (PMC4914497; doi:10.3389/fpsyg.2016.00920)
Supplement: Supplementary file 1 [file DataSheet1.ZIP]

Archive with 26 entries (24 files):
- data sheet/
- data sheet/data sheet/
- data sheet/data sheet/Experiment 1-ACC-F1.sav
- data sheet/data sheet/Experiment 1-ACC-F2.sav
- data sheet/data sheet/Experiment 1-RT-F1.sav
- data sheet/data sheet/Experiment 1-RT-F2.sav
- data sheet/data sheet/Experiment 2 -RT-F2.sav
- data sheet/data sheet/Experiment 2-ACC-F1.sav
- data sheet/data sheet/Experiment 2-ACC-F2.sav
- data sheet/data sheet/Experiment 2-RT-F1.sav
- data sheet/data sheet/Experiment 3 -RT-F1.sav
- data sheet/data sheet/Experiment 3 -RT-F2.sav
- data sheet/data sheet/Experiment 3-ACC-F1.sav
- data sheet/data sheet/Experiment 3-ACC-F2.sav
- data sheet/data sheet/Experiment 4 -RT-F1.sav
- data sheet/data sheet/Experiment 4 -RT-F2.sav
- data sheet/data sheet/Experiment 4-ACC-F1.sav
- data sheet/data sheet/Experiment 4-ACC-F2.sav
- data sheet/data sheet/Experiment 5 -RT-F1.sav
- data sheet/data sheet/Experiment 5 -RT-F2.sav
- data sheet/data sheet/Experiment 5-ACC-F1.sav
- data sheet/data sheet/Experiment 5-ACC-F2.sav
- data sheet/data sheet/Experiment 6 -RT-F1.sav
- data sheet/data sheet/Experiment 6 -RT-F2.sav
- data sheet/data sheet/Experiment 6-ACC-F1.sav
- data sheet/data sheet/Experiment 6-ACC-F2.sav
